# Supplementary material for: Fabrication of Amorphous Silicon–Carbon Hybrid Films Using Single-Source Precursors
Source: Inorg Chem. 2023 Sep 13;62(38):15490–501. doi: 10.1021/acs.inorgchem.3c01846 (PMC10523434; doi:10.1021/acs.inorgchem.3c01846)
Supplement: Supplementary file 2 — ic3c01846_si_002.xyz [file ic3c01846_si_002.xyz]

17
"1" PBEh3c/CPCM(hexane)(opt), E(PBEh-3c) = -1452.611978 Hartree
  Si     9.148038    4.584262    5.213128
  Si     7.427582    5.172924    6.685390
  Si    10.847953    6.187006    5.310665
  Si    10.020331    2.495424    5.798915
  Si     8.310633    4.494990    3.031003
  H     10.541019    2.523444    7.187923
  H     11.926616    5.847868    4.350105
  H      6.879803    6.503492    6.324788
  H     10.313532    7.528143    4.968420
  H     11.428697    6.243201    6.674881
  H      8.969903    1.451563    5.708677
  H     11.131401    2.128494    4.886358
  H      7.937125    5.231901    8.077517
  H      6.331224    4.175154    6.624862
  H      7.273063    3.440320    2.920981
  H      7.704635    5.796588    2.656790
  H      9.401641    4.187752    2.073647
17 
"2" PBEh-3c/CPCM(hexane)(opt), E(PBEh-3c) = -1201.518805 Hartree
  C      7.963909    4.100544    3.306037
  Si     8.640614    4.153036    5.079212
  Si     9.529060    2.073522    5.683203
  Si    10.342545    5.750634    5.255589
  Si     6.940840    4.718730    6.586915
  H      8.750299    3.842296    2.596315
  H      7.169767    3.359522    3.212184
  H      7.555410    5.069203    3.016698
  H      6.382842    6.057757    6.270007
  H     11.447551    5.450492    4.309961
  H     10.043482    2.110356    7.074719
  H      9.829284    7.109798    4.947974
  H     10.899688    5.765823    6.631256
  H      8.496984    1.009366    5.596724
  H     10.650610    1.700775    4.783652
  H      7.465157    4.750076    7.974879
  H      5.832729    3.731705    6.530060
26
"3" PBEh-3c/CPCM(hexane)(opt), E(PBEh-3c) = -1570.358527 Hartree
  Si     9.200413    4.579692    5.380335
  Si     7.514522    5.182366    6.883691
  Si    10.883888    6.198733    5.433059
  Si    10.122922    2.527089    6.009331
  Si     8.297517    4.404734    3.219888
  H     10.663251    2.561902    7.391408
  H     11.951055    5.863914    4.455661
  H      6.973261    6.521052    6.535991
  H     10.335446    7.531886    5.075172
  H     11.505029    6.301970    6.777465
  H      9.100636    1.451555    5.940280
  H     11.231463    2.161613    5.090258
  H      8.008993    5.233737    8.282266
  H      6.397489    4.205136    6.822947
  C      6.925276    3.111423    3.268153
  C      7.610031    6.084735    2.708174
  C      9.660189    3.868013    2.031433
  H      7.186553    6.042881    1.702608
  H      6.821898    6.419253    3.384476
  H      8.387594    6.850085    2.706976
  H      6.471077    2.984748    2.283346
  H      7.307615    2.139227    3.583159
  H      6.133012    3.393150    3.963273
  H      9.271890    3.764633    1.016102
  H     10.474211    4.593911    2.000694
  H     10.089449    2.907140    2.319323
24
"4" PBEh-3c/CPCM(hexane)(opt), E(PBEh-3c) = -1392.872274 Hartree
  Si     9.964661    3.925381    2.090644
  Si     8.552404    4.819288    3.731085
  Si     9.787715    5.104709    5.699739
  Si     7.795053    6.913418    3.013740
  H     10.467325    2.593988    2.514718
  H      8.925367    5.654184    6.775313
  H      8.964617    7.782197    2.734171
  H     10.334794    3.802253    6.157568
  H     10.923090    6.036409    5.481899
  H      6.984793    6.790903    1.776368
  H      6.961907    7.568529    4.053692
  H     11.131488    4.816767    1.874577
  H      9.247339    3.763603    0.801760
  C      7.126549    3.636148    4.079030
  C      7.385914    2.278584    4.286443
  C      6.359751    1.391041    4.574244
  C      5.051762    1.847154    4.663125
  C      4.776435    3.191991    4.462532
  C      5.805839    4.076810    4.172638
  H      8.401337    1.902668    4.225306
  H      6.581221    0.343148    4.729840
  H      4.249771    1.156429    4.888529
  H      3.758967    3.554445    4.531510
  H      5.564610    5.122937    4.021979
54
"5" PBEh-3c/CPCM(hexane)(opt), E(PBEh-3c) = -3217.148332 Hartree
  Si    -1.366174   -0.222516   -0.934816
  Si     0.797972   -0.365423   -0.046500
  Si     0.726168   -0.228644    2.293563
  Si     2.929049   -0.103928    3.072880
  Si    -2.472005    1.660876   -0.079810
  Si    -1.583421    3.620788   -0.990680
  Si    -2.550214    1.782470    2.260746
  Si    -0.384479    1.652771    3.147036
  Si    -4.671924    1.547626   -0.869203
  Si    -0.143968   -2.194279    3.208806
  C      1.870086    1.051079   -0.704925
  C     -0.466669    1.493307    5.034308
  C      0.601267    3.202492    2.681061
  C     -3.609918    0.351238    2.907546
  C     -3.343129    3.433521    2.750745
  C     -2.361824   -1.769729   -0.481632
  C     -1.274595   -0.053709   -2.821075
  C      1.573217   -2.027456   -0.527513
  H     -5.471258    2.747617   -0.508813
  H     -4.701104    1.413808   -2.349440
  H     -5.361013    0.360723   -0.298381
  H     -2.283847    4.816613   -0.454852
  H     -0.137231    3.779710   -0.691814
  H     -1.733248    3.630000   -2.468943
  H     -0.041334   -2.180841    4.691127
  H     -1.575854   -2.395361    2.866220
  H      0.602268   -3.379538    2.712707
  H      2.965566    0.029927    4.552912
  H      3.732195   -1.300103    2.708343
  H      3.610342    1.086107    2.498994
  H     -3.432375    3.517091    3.835461
  H     -2.750773    4.279910    2.400369
  H     -4.343898    3.534988    2.326919
  H     -3.683884    0.383887    3.996133
  H     -4.623188    0.397949    2.504773
  H     -3.191622   -0.618382    2.634731
  H      1.608228    3.169440    3.100758
  H      0.697993    3.311019    1.600214
  H      0.113173    4.101905    3.061174
  H      0.531178    1.401040    5.466292
  H     -0.943245    2.368421    5.479821
  H     -1.038385    0.614692    5.336867
  H      2.888223    0.987123   -0.316837
  H      1.928320    1.021609   -1.794534
  H      1.470974    2.026023   -0.422773
  H      2.575009   -2.135291   -0.107685
  H      0.974874   -2.865682   -0.167630
  H      1.656188   -2.120800   -1.611927
  H     -0.797486   -0.927084   -3.269451
  H     -2.270065    0.043171   -3.257527
  H     -0.699601    0.825445   -3.115999
  H     -1.876521   -2.669620   -0.864172
  H     -2.464462   -1.883596    0.598072
  H     -3.366365   -1.728833   -0.906388
